# Supplementary material for: Membrane Charge Effects on Solute Transport in Nanofiltration: Experiments and Molecular Dynamics Simulations
Source: Membranes (Basel). 2025 Jun 18;15(6):184. doi: 10.3390/membranes15060184 (PMC12194865; doi:10.3390/membranes15060184)
Supplement: Supplementary file 1 [file membranes-15-00184-s001.zip]

Archive with 1 entries (1 files):
- membranes-3661347-supplementary.pdf
